# Supplementary material for: Crop, Host, and Gut Microbiome Variation Influence Precision Nutrition: An Example of Blueberries
Source: Antioxidants (Basel). 2023 May 22;12(5):1136. doi: 10.3390/antiox12051136 (PMC10215964; doi:10.3390/antiox12051136)
Supplement: Supplementary file 1 [file antioxidants-12-01136-s001.zip]

Archive with 1 entries (1 files):
- antioxidants-2382922-supplementary.pdf
